# Supplementary material for: Candida albicans evades NK cell elimination via binding of Agglutinin-Like Sequence proteins to the checkpoint receptor TIGIT
Source: Nat Commun. 2022 May 5;13:2463. doi: 10.1038/s41467-022-30087-z (PMC9072312; doi:10.1038/s41467-022-30087-z)
Supplement: Supplementary file 4 — Supplementary Data 1 [file 41467_2022_30087_MOESM4_ESM.xlsx]

## Sheet: Sheet1
NT-Als6-Ig
aaaaGAATTCATGCCCATGGGGTCTCTGCAACCGCTGGCCACCTTGTACCTGCTGGGGATGCTGAAAACTATATCGGGAGTTTTCACGAGTTTCAACTCATTGACCTATACTAATACTGGTAACTACCCATATGGGGGTCCTGGTTATCCAACATGGACTGCTGTTTTAGGTTGGAGCTTGGACGGAACACTAGCTAGTCCAGGTGATACATTTACATTGGTCATGCCCTGCGTTTTCAAATTTATTACCACACAAACTTCAGTAGACTTAACTGCTAATGGTGTCAAGTATGCAACATGTACTTTCCATGCAGGGGAAGACTTTACTACTTTTTCAAGTATGAGTTGTGTAGTAAATAATGGGCTATCTTCAAATATCAGAGCGTTTGGTACCGTCAG…
NT-Als7-Ig
aaaaGAATTCATGCCCATGGGGTCTCTGCAACCGCTGGCCACCTTGTACCTGCTGGGGATGCTGAAAGAAGTTACTGGTGTTTTCAACCAATTCAATTCATTGATATGGTCTTACACATACAGAGCTCGATACGAAGAAATATCTACTCTTACCGCTAAAGCTCAATTGGAATGGGCTTTGGATGGTACTATTGCCAGTCCCGGTGATACATTTACATTAGTCATGCCCTGTGTATATAAATTCATGACGTACGAAACCTCAGTGCAATTAACTGCCAACTCTATTGCATATGCCACATGTGACTTTGATGCTGGTGAAGACACTAAAAGTTTTTCAAGTTTGAAGTGTACGGTGACTGATGAGTTGACAGAAGATACCAGCGTTTTTGGAAGTGTTAT…
NT-Als9-1-Ig
aaaaGAATTCATGCCAATGGGGTCTCTGCAACCGCTGGCCACCTTGTACCTGCTGGGGATGCTGAAAACGATTACCGGTGTTTTCAATAGTTTTGACTCATTGACATGGACTAGATCCGTTGAATATGTTTACAAAGGACCAGAGACTCCAACTTGGACTGCAGTTTTAGGCTGGTCCTTAAATAGTACCACTGCTGACGCAGGAGACACGTTTACCTTGATTATGCCTTGTGTGTTTAAATTTATAACTAGCCAAACATCTGTTGATTTGACTGCTGATGGTGTTAGCTATGCCACTTGTGACTTTAATGCTGGTGAAGAATTTACAACATTTTCTTCCTTATCATGTACTGTGAACAGTGTTTCAGTATCATATGATAAGGCTTCTGGTACGGTCAA…
NT-Als9-2-Ig
aaaaGAATTCATGCCAATGGGTTCTCTGCAACCGCTGGCCACCTTGTACCTGCTGGGGATGCTGAAAACTATTACTGGTGTTTTCAATAGTTTTGACTCATTGACATGGACTAGATCCGTTGAATATGTTTACAAAGGACCAGAGACTCCAACTTGGAATGCAGTTTTAGGGTGGTCCTTAAATAGTACCACTGCTGACCCAGGAGACACATTCAACTTGATTTTGCCTTGTGTGTTTAAATTTATAACTACCCAAACATCTGTTGATTTGACTGCTGATGGTGTTAGCTATGCCACTTGTGACTTTAATGCTGGTGAAGAATTTACGACATTTTCTTCCTTATCATGTACTGTGAACAGTGTTTCGGTATCATATGCTAGGGTTTCTGGTACGGTCAA…
Color legend
CD5 signal peptide
BamHI recognition site
EcoRI recognition site
aaaa linker
Last nucleotide was replaced with a G for compatibility with the BamHI cut site
