# Supplementary material for: Candida albicans evades NK cell elimination via binding of Agglutinin-Like Sequence proteins to the checkpoint receptor TIGIT
Source: Nat Commun. 2022 May 5;13:2463. doi: 10.1038/s41467-022-30087-z (PMC9072312; doi:10.1038/s41467-022-30087-z)
Supplement: Supplementary file 6 — Source Data [file 41467_2022_30087_MOESM6_ESM.xlsx]

## Sheet: Figure 1a
Figure 1a
	Control Ig	TIGIT Ig
MFI	5.7	25.39

## Sheet: Figure 1b
Figure 1b
	Control Ig	TIGIT Ig
MFI (Relative to Control Ig)	1	2.88185
	1	2.11403
	1	4.45439
	1	4.67971
	1	1.70101
	1	2.01942

## Sheet: Figure 1c
Figure 1c
	2nd only	Control Ig	TIGIT Ig
O.D.650nm (relative to 2nd ab only)	1	0.884774	4.27757
	1	1.42315	3.08642
	1		2.45701

## Sheet: Figure 1d
Figure 1d
		C. glabrata		C. parapsilosis		C. krusei		Cr. neoformans		Cr. gattii
MFI (Relative to Control Ig)	Control Ig	1	1	1	1	1	1	1	1	1	1
	TIGIT Ig	1.46291	1.33276	1.69181	1.77297	1.26044	1.21711	1.05086	0.96913	0.84906	0.93969

## Sheet: Figure 2a
Figure 2a
		YTS Eco			YTS TIGIT
% CFU Reduction	Isotype control	4.71294	8.40164	6.35538	2.82776	5.78818	1.8622	3.38115
	anti-TIGIT	7.41803	12.1654		22.6221	13.1363	14.8045	11.7828

## Sheet: Figure 2b
Figure 2b
	Isotype control	anti-TIGIT
% CFU Reduction	-0.33822	17.9256
	-13.0402	4.8478
	18.5075	29.2537
	15.6626	21.8206
	23.427	39.759

## Sheet: Figure 2d
Figure 2d
	P815:T:Candida	Isotype control			anti-TIGIT
O.D.650nm	1:1:0	0.04	0.187	0.1735	0.0448333	0.229333	0.211333
	1:1:1	0.06	0.087	0.173	0.194333	0.119833	0.294833

## Sheet: Figure 2e
Figure 2e
		Isotype Control			anti-TIGIT
% CFU Reduction	YTS TIGIT	0.67	34	31	31	63	50
	YTS TIGIT Y231A	39	58	23	-9.5	62	31
	YTS TIGIT Y231Stop	17	57	44	-16	66	31

## Sheet: Figure 2f
Figure 2f
	Strain	Reapeats			Average
Normalized TIGIT activation	600		1.56153	1.6175	1.58951
	514	1.64677		1.52821	1.58749
	80		1.60192	1.49559	1.54875
	273	1.39375	2.0438	1.19543	1.54433
	428	1.36244	1.49869	1.24771	1.36961
	561		1.31581	1.27195	1.29388
	293	1.36615	1.18795		1.27705
	481	0.889685	1.66816	1.16771	1.24185
	592	1.30124	1.16614	1.22302	1.23013
	486	1.24387	1.18294		1.2134
	74		1.20871	1.20871	1.20871
	3		1.25879	1.14145	1.20012
	287		1.19804	1.19244	1.19524
	463	1.07529	1.19477	1.28613	1.1854
	559	1.22302	1.2728	1.04526	1.18036
	533	1.24041	1.13966	1.15855	1.17954
	553	1.19232	1.36728	0.97848	1.17936
	65	1.17486	1.25991	1.07917	1.17131
	349	1.178		1.16363	1.17081
	589	1.20763	1.12529		1.16646
	453	1.15113	1.12913	1.21712	1.16579
	491	1.32754	1.14883	1.00842	1.1616
	300		1.15734	1.16585	1.1616
	379		1.15182	1.17081	1.16131
	625	1.09872	1.39788	0.968179	1.15492
	318	1.15633		1.1451	1.15072
	238	1.30081	1.17607	0.968182	1.14836
	52	1.10878	1.18979	1.1341	1.14423
	30	1.02656	1.2172	1.16587	1.13654
	340	1.43462	1.12683	0.845119	1.13552
	298	1.11759	1.14175	1.14175	1.1337
	519	0.933765	1.06182	1.38197	1.12585
	620	1.09657	1.30596	0.96432	1.12228
	274		1.10411	1.13137	1.11774
	173	1.15754	1.20384	0.977475	1.11295
	580	1.06225	1.60005	0.675576	1.11263
	464	1.3291	1.14682	0.850622	1.10885
	461	1.08932	1.19378	1.02964	1.10425
	506	1.13243	1.0699	1.10464	1.10232
	549	1.17393	1.12333	0.981646	1.09297
	352	1.03976	1.2262	1.00391	1.08996
	500	1.11507	1.38613	0.763913	1.08837
	480	1.09651	1.12262	1.04429	1.08781
	297	1.0946	1.07695		1.08578
	429	0.961177	1.15778	1.12137	1.08011
	547	1.04441	1.15208	1.03903	1.07851
	604	1.0435		1.09497	1.06923
	89		1.07441	1.05762	1.06602
	292	1.01204	0.9769	1.2018	1.06358
	288	1.05249	1.23375	0.888766	1.05833
	67	1.06322	1.20533	0.905315	1.05795
	198	1.18375	1.08351	0.902131	1.05646
	629	1.05778	1.05249		1.05513
	456	0.879977	1.27739	1.00298	1.05345
	626		1.10663	0.997944	1.05229
	196	1.05589	1.04871	1.03434	1.04631
	86	1.01348		1.07565	1.04457
	475	1.05948	0.927045	1.14041	1.04231
	490	1.09158	1.14777	0.8829	1.04075
	569	0.942236	1.08589	1.08589	1.03801
	462	1.34656	0.983656	0.77833	1.03618
	296	0.805204	1.03123	1.25725	1.03123
	184	0.883758	1.14787	1.04629	1.02597
	448	0.927682		1.11581	1.02175
	182	1.12347	0.910157	1.03104	1.02156
	440	0.948071	1.03108	1.07477	1.01797
	283		1.019	1.00736	1.01318
	554	0.995978	0.90908	1.12298	1.00935
	524		0.991621	1.02245	1.00703
	WT	0.965517	1.01724	1.01724	1
	457	0.962485	1.11171	0.910257	0.994816
	484	1.00062	0.985905	0.985905	0.99081
	591	1.04279	0.959371	0.917659	0.973275
	505	0.996912		0.945788	0.97135
	487	1.05883	0.983613	0.867894	0.970112
	63	0.964569		0.97553	0.97005
	536	0.931356	0.925973	1.03364	0.963657
	621	1.00512	0.984075	0.847251	0.945483
	511	0.905036	0.838938	1.02198	0.921985
	513	1.12598	0.893019	0.743258	0.920752
	280	0.90715	0.926658	0.921781	0.91853
	286	0.937729	0.885269	0.904941	0.909313
	431	0.855432	0.965304	0.90252	0.907752
	583	0.897026		0.897026	0.897026
	301	0.978367	0.904249	0.800482	0.894366
	236	0.916283	0.802367	0.960859	0.893169
	284	0.86761	0.931661	0.873433	0.890901
	312	0.812341	0.954649	0.859777	0.875589
	36	0.797414	0.885472	0.914824	0.865903
	439	0.889639	0.905815	0.800675	0.865376
	521	0.87265	0.849064	0.866753	0.862822
	606	0.914961	0.785856	0.875669	0.858829
	516	0.813032	0.918837	0.840875	0.857581
	291	0.901685	0.811516		0.8566
	613	0.772514	0.855469	0.928054	0.852013
	321	0.956806	0.844628	0.752247	0.851227
	552	0.669946	1.03766	0.80595	0.837852
	593	0.996747	0.649197	0.859039	0.834994
	9	0.851293		0.813578	0.832435
	396	0.826394	0.847584	0.798141	0.82404
	447		0.91815	0.690931	0.804541
	527	0.806805		0.800739	0.803772
	343	0.777512	0.676373	0.891295	0.781726
	17	0.76788	0.7856		0.77674
	538	0.738787	1.06788	0.500361	0.769011
	619	0.75917	0.776424	0.707409	0.747668

## Sheet: Figure 3a
Figure 3a
	Mock	WT	als1D/D	als2D/D	als3D/D	als4D/D	als5D/D	als6D/D	als7D/D	als9D/D
TIGIT activation (Relative to WT)	0.57644	1	1.12618	1.23917	1.02147	1.16097	1.05992	0.382938	0.503562	0.835216
	0.826925	1	1.15187	0.873819	0.92416	0.87341	1.10211	0.379018	0.761191	0.595316
	0.568706	1		0.73422	0.584366	0.714352	0.830376		0.45633	0.69301
		1								0.736014

[truncated: 13 more sheets: Figure 3b, Figure 3c, Figure 3d, Figure 3e, Figure 4, Figure 5a, Figure 5b, Figure 5c, Figure 5d, Figure 5e, Figure 6a, Figure 6b, Figure 6c]
